# Supplementary material for: Unpacking Online Discourse on Bioplastics: Insights from Reddit Sentiment Analysis
Source: Polymers (Basel). 2025 Mar 20;17(6):823. doi: 10.3390/polym17060823 (PMC11945022; doi:10.3390/polym17060823)
Supplement: Supplementary file 1 [file polymers-17-00823-s001.zip]

Archive with 1 entries (1 files):
- polymers-3479277-supplementary.pdf
